# Supplementary material for: Constructing a meaningful evolutionary average at the phylogenetic center of mass
Source: BMC Bioinformatics. 2007 Jun 26;8:222. doi: 10.1186/1471-2105-8-222 (PMC1919398; doi:10.1186/1471-2105-8-222)
Supplement: Additional file 3 — An implementation of the BranchManager in the statistical language R. [file 1471-2105-8-222-S3.txt]

# This script implements the BranchManager in the statistical language R and
# recapitulates Figure 5 from the BMC Bioinformatics manuscript in which the
# method was described.

# Written and tested by EAS in R 2.0.1 for Windows XP

# Uses the R library ape maintained by Emmanuel Paradis
# See http://pbil.univ-lyon1.fr/R/ape/

library(ape)

# Note that this script is intended to be informative at the expense of
# computational efficiency.

# Initialize tree used in Figure 5

example.tree.newick <- "(((((((((PV22:0.3,BH10:0.3):0.1,BRU:0.5):0.1,HXB:0.7):2.4,SF2:3.3):0.1,CDC:3.7):0.5,WMJ2:3.0):0.4,RF:4.3):2.6,(ELI:6.3,MAL:6.1):1.9):2.7,Z3:9.3);"

example.tree <- read.tree(text = example.tree.newick)

# BEGIN HELPER FUNCTIONS
# ----------------------

# The function edgeroot takes a rooted tree (input phy) and reroots that tree 
# at the midpoint of the specified edge (input x).

edgeroot <- function(x, phy)
{
	if (class(phy) != "phylo") 
      	stop("object \"phy\" is not of class \"phylo\"")
	newphy <- phy
	numedges <- dim(phy$edge)[1]
	theedge <- phy$edge[x,];
	thelen <- phy$edge.length[x]
	tipnum <- max(as.numeric(phy$edge))+1
	nexttip <- as.character(tipnum)
	nextnode <- as.character(min(as.numeric(phy$edge))-1)
	newedge1 <- c(theedge[1],nextnode);
	newedge2 <- c(nextnode,theedge[2]);
	newedge3 <- c(nextnode,nexttip);
	newlen1 <- thelen/2
	newlen2 <- thelen/2
	newlen3 <- 0
	newphy$edge <- rbind(phy$edge[-x,],newedge1,newedge2,newedge3)
	newphy$edge.length <- c(phy$edge.length[-x],newlen1,newlen2,newlen3)
	newphy$tip.label <- c(newphy$tip.label,"Foo")
	newphy <- root(newphy,tipnum)
	newphy <- drop.tip(newphy,tipnum)
	return(newphy)
}

# The function firstcherry takes a rooted tree (input phy) and identifies a pair
# of sister taxa, i.e. a cherry.

firstcherry = function(phy)
{
	if (class(phy) != "phylo") 
      	stop("object \"phy\" is not of class \"phylo\"")
	numedges <- dim(phy$edge)[1]
	numtaxa <- length(phy$tip.label)
	taxon <- 1
 	repeat
	{
		tipedgeindex <- which(as.logical(match(phy$edge[, 2], taxon)))
		adjnode <- phy$edge[tipedgeindex]
		nodeedges <- which(phy$edge[, 1] == adjnode)
		potcherry <- phy$edge[nodeedges,2]
		if (sum(potcherry > 0) == 2) {break}
		taxon <- taxon + 1;
	}
	return(potcherry)
}

# The function resettree takes a rooted tree (input phy) and attempts to reorder
# its nodes and leaves to obtain a proper object of the ape class "phylo" 

resettree <- function(phy)
{
	if (class(phy) != "phylo") 
      	stop("object \"phy\" is not of class \"phylo\"")
	
	# First reset tips
	tiplocs <- which(as.numeric(phy$edge[,2]) > 0)
	tipvals <- as.numeric(phy$edge[tiplocs,2])
	phy$edge[tiplocs,2] <- as.character(order(tipvals))

	# Then reset nodes
	orderednodes <- phy$edge[order(as.numeric(phy$edge[,1]),decreasing = TRUE)]
	nodelist <- union(orderednodes,orderednodes)
	numnodes <- length(nodelist);
	for (i in 1:numnodes)
	{
		newnodename <- as.character(-i)
		findindices1 <- which(as.logical(match(phy$edge[,1],nodelist[i])))
		phy$edge[findindices1,1] <- newnodename
		findindices2 <- which(as.logical(match(phy$edge[,2],nodelist[i])))
		if (length(findindices2) > 0)
			{
			phy$edge[findindices2,2] <- newnodename
			}
	}
	return(phy) 
}

# The function mergecherry is a subroutine called by ACL

mergecherry <- function(phy,cherry,newbl)
{
	if (class(phy) != "phylo") 
      	stop("object \"phy\" is not of class \"phylo\"")
	numedges <- dim(phy$edge)[1]
	newtaxind <- max(as.numeric(phy$edge))+1
	newtax <- as.character(newtaxind)
#	newtaxname <- paste(cherry[1],"+",cherry[2])
	newtaxname <- paste(phy$tip.label[as.numeric(cherry[1])],"+",phy$tip.label[as.numeric(cherry[2])])
	tipedgeinds <- which(as.logical(match(phy$edge[, 2], cherry)))
	adjnode <- phy$edge[tipedgeinds[1]]
	nodeedges <- which(phy$edge[, 1] == adjnode)
	adjnodeedgeind <- which(as.logical(match(phy$edge[, 2], adjnode)))
	newedge <- c(phy$edge[adjnodeedgeind],newtax)
	edges <- rbind(phy$edge[-c(tipedgeinds,adjnodeedgeind),],newedge)
	tips <- c(phy$tip.label[-as.numeric(cherry)],newtaxname)
	lengths <- c(phy$edge.length[-c(tipedgeinds,adjnodeedgeind)],newbl)
	phy$edge <- edges
	phy$tip.label <- tips
	phy$edge.length <- lengths
	return(phy)
}

# END HELPER FUNCTIONS
# --------------------

# The function ACL takes a rooted tree (input phy) and calculates the ACL 
# weights by means of Felsenstein's algorithm

ACL <- function(phy)
{
	if (class(phy) != "phylo") 
      	stop("object \"phy\" is not of class \"phylo\"")
	numtips <- max(as.numeric(phy$edge))
	tipnames <- phy$tip.label
	compmat <- diag(rep(1,numtips));
	while (dim(phy$edge)[1] > 2)
	{
		cherry <- firstcherry(phy)
		cherryinds <- as.numeric(cherry)
		cherryedgeinds <- which(as.logical(match(phy$edge[, 2], cherry)))
		cherryedgelens <- phy$edge.length[cherryedgeinds]
		bl1 <- cherryedgelens[1]
		bl2 <- cherryedgelens[2]
		adjnode <- phy$edge[cherryedgeinds[1]]
		nodeedges <- which(phy$edge[, 1] == adjnode)
		adjnodeedgeind <- which(as.logical(match(phy$edge[, 2], adjnode)))
		adjnodebl <- phy$edge.length[adjnodeedgeind]
		newbl <- adjnodebl +  (bl1 * bl2)/(bl1 + bl2)
		vec1 <- compmat[cherryinds[1],]
		vec2 <- compmat[cherryinds[2],]
		newvec <- (vec1 * bl2 + vec2 * bl1)/(bl1 + bl2)
		compmat <- rbind(compmat[-cherryinds,],newvec)
		phy <- resettree(mergecherry(phy,cherry,newbl))
	}
	bl1 <- phy$edge.length[1]
	bl2 <- phy$edge.length[2]
	vec1 <- compmat[1,]
	vec2 <- compmat[2,]
	weightvec <- (vec1 * bl2 + vec2 * bl1)/(bl1 + bl2)
	names(weightvec) <- tipnames
	return(weightvec[order(tipnames)])
}

# The function BranchManager.imp1 takes a rooted tree (input phy) and implements
# the BranchManager by first computing an effective covariance matrix.
# See Additional file 1 
 
BranchManager.imp1 <- function(phy)
{
	if (class(phy) != "phylo") 
      	stop("object \"phy\" is not of class \"phylo\"")
	numedges <- dim(phy$edge)[1]
	numtaxa <- length(phy$tip.label)
	totallength <- 0
	S <- matrix(0,numtaxa,numtaxa)
	for (i in 1:numedges)
	{
		curedgelen <- phy$edge.length[i]
		totallength <- totallength + curedgelen
		newphy <- edgeroot(i, phy)
		curS <- vcv.phylo(newphy)
		S <- S + curedgelen * curS[order(colnames(curS)),order(colnames(curS))]
	}
	S <- S/totallength
	Sinv <- solve(S)
  	Num <- rowSums(Sinv)
 	Den <- sum(Num)
 	W <- Num/Den
 	return(W)
}

# The function BranchManager.imp2 takes a rooted tree (input phy) and implements
# the BranchManager using a weighted average of the ACL weights obtained
# by successively rooting the tree at the midpoint of each of its edges

BranchManager.imp2 <- function(phy)
{
	if (class(phy) != "phylo") 
      	stop("object \"phy\" is not of class \"phylo\"")
	numedges <- dim(phy$edge)[1]
	numtaxa <- length(phy$tip.label)
	W <- rep(0,numtaxa)
	totallength <- 0
	for (i in 1:numedges)
	{
		curedgelen <- phy$edge.length[i]
		W <- W + curedgelen*ACL(edgeroot(i, phy))
		totallength <- totallength + curedgelen
	}
	W <- W/totallength
 	return(W)
}

# Plot the example tree
 
plot.phylo(example.tree)

# Calculate the ACL weights

ACL.weights.1 <- ACL(example.tree)

# Note that the same result can be achieved by

S <- vcv.phylo(example.tree)
ACL.weights.2 <- rowSums(solve(S))/sum(solve(S))

# Calculate the BM weights

BM.weights.1 <- BranchManager.imp1(example.tree)

BM.weights.2 <- BranchManager.imp2(example.tree)

# Return weights

ACL.weights.1
ACL.weights.2
BM.weights.1
BM.weights.2
